# Supplementary material for: PacBio-LITS: a large-insert targeted sequencing method for characterization of human disease-associated chromosomal structural variations
Source: BMC Genomics. 2015 Mar 19;16(1):214. doi: 10.1186/s12864-015-1370-2 (PMC4376517; doi:10.1186/s12864-015-1370-2)
Supplement: Additional file 3: Table S1. — Summary of capture and sequencing metrics from the PacBio-LITS studies. [file 12864_2015_1370_MOESM3_ESM.xls]

## Sheet: Sheet1
Additional file 3: Table S1. Summary of capture and sequencing metrics from the PacBio-LITS studies.
Sample ID	Library Insert Size	Probe Set (target size)	Loading/Sequencing Chemistiry	Movie Time	Number of SMRT Cells	Pre-Filter Number of Bases (bps)	Post-Filter Number of Bases (bps)	Post-Filter Mean Readlength (bps)	Number of Post-Filter Reads	Number of Mapped Reads	Mapped Bases (bps)	Mean Mapped Readlength (bps)	95th Percentile Mapped Readlength (bps)	Number of Mapped Subreads	Mapped Subread Bases (bps)	Mean Mapped Subread Readlength (bps)	Mean Mapped Subread Accuracy (%)	(Sub)Reads On Target (%)	Avg. Cov. (x)	Bases with ≥1x Coverage (%)	Bases with ≥20x Coverage (%)
BAB1123	1 kb	SMS/PTLS (7Mb)	No MagBead loading/C2/P2	1 x 90 mins	8	684537196	463362684	3565	129525	114536	394800523	3438.25	9083	360145	277402836	769.875	83.2887	64.9	20	88.8	40.6
BAB1123	4 kb	SMS/PTLS (7Mb)	MagBead loading/C2/P2	1 x 120 mins	10	561122537	464764972	3614.3	127878	111255	371045125	3338.9	8802.3	162600	352467495	2169	83.36	69	29	90.2	54
NA12878	4 kb	NimbleGen MHC (5Mb)	MagBead loading/C2/XL	1 x 120 mins	8	484731285	472349867	5400.5	87016	84946	447305201	5237.5	15552.8	214130	409010955	1884.88	84.9088	50.4	44	95.5	69.6
HS1011	4 kb	NimbleGen MHC (5Mb)	MagBead loading/C2/XL	1 x 120 mins	8	852691639	834113234	4264	191345	183757	750850640	3995.25	11685.5	329251	698438113	2100.75	84.6775	49.3	73	97.3	87
NA12878	6 kb	SMS/PTLS (7Mb)	MagBead loading/C3/P5	1 x 180 mins	2	1640656254	1404972570	7965	176393	157829	1046879757	6633	21165	395342	932552757	2358	84.24	73	91	95.2	88.5
BAB2714	4 kb	SMS/PTLS (7Mb)	MagBead loading/C2/XL	1 x 120 mins	16	946041120	906277680	3857	234983	225805	817997306	3606.19	11481.4	399383	752769266	1897.44	83.1894	68.4	59	92.3	72
BAB2695	4 kb	SMS/PTLS (7Mb)	MagBead loading/C2/XL	1 x 120 mins	16	1834460209	1767975219	3872	456550	430883	1541145582	3577	11049	805103	1397240395	1878	83	72.55	157	96.92	92.77
BAB3793	4 kb	SMS/PTLS (7Mb)	MagBead loading/C2/XL	1 x 120 mins	16	1635067554	1559089510	2817	553409	506390	1288768511	2545	7688	817769	1171873314	1433	85	61.62	104	96.55	89.46
