# Supplementary material for: PacBio-LITS: a large-insert targeted sequencing method for characterization of human disease-associated chromosomal structural variations
Source: BMC Genomics. 2015 Mar 19;16(1):214. doi: 10.1186/s12864-015-1370-2 (PMC4376517; doi:10.1186/s12864-015-1370-2)
Supplement: Additional file 4: Table S2. — Summary of breakpoint analysis for the three PTLS cases. [file 12864_2015_1370_MOESM4_ESM.xls]

## Sheet: Sheet1
Additional file 4: Table S2. Summary of breakpoint analysis for the three PTLS cases.
Case ID	Case status	CGR revealed by aCGH	Breakpoint junctions detected by PB Honey (with minumum 25 cluster reads) a	Junctions with breakpoints falling in the SMS/PTLS target region	Candidate junctions with breakpoints falling nearby aCGH-predicted regions	Junction sequences validated by Sanger sequencing
BAB2714	Previously reported [ref. 19]	dup-nml-dup	13	11	2 (1 known, 1 novel)	2 (1 known, 1 novel)
BAB2695	Previously reported [ref. 23]	dup-trip-dup	16	15	2 (1known, 1 novel)	2 (1 known, 1 novel)
BAB3793	Novel	dup-nml-dup	15	13	1 (novel)	1 (novel)
a. PBHoney-Tails parameters: -buffer 1000 -minBreads 25 -minZMWs 25 -minMapq 150.
